# Supplementary material for: Flip-Flap: A Simple Dual-View Imaging Method for 3D Reconstruction of Thick Plant Samples
Source: Plants (Basel). 2022 Feb 13;11(4):506. doi: 10.3390/plants11040506 (PMC8875395; doi:10.3390/plants11040506)
Supplement: Supplementary file 1 [file plants-11-00506-s001.zip]

Archive with 4 entries (4 files):
- FigureS1.png
- __MACOSX/._FigureS1.png
- MovieS1.ts
- __MACOSX/._MovieS1.ts
